# Supplementary material for: A Versatile Suspended Lipid Membrane System for Probing Membrane Remodeling and Disruption
Source: Membranes (Basel). 2022 Nov 25;12(12):1190. doi: 10.3390/membranes12121190 (PMC9784602; doi:10.3390/membranes12121190)
Supplement: Supplementary file 1 [file membranes-12-01190-s001.zip]

Archive with 1 entries (1 files):
- membranes-1923921-supplementary.pdf
